# Supplementary material for: Modeling the Potential Distribution Patterns of the Invasive Plant Species Phytolacca americana in China in Response to Climate Change
Source: Plants (Basel). 2024 Apr 12;13(8):1082. doi: 10.3390/plants13081082 (PMC11054219; doi:10.3390/plants13081082)
Supplement: Supplementary file 1 [file plants-13-01082-s001.zip]

Archive with 1 entries (1 files):
- plants-2929116-supplementary.pdf
